# Supplementary material for: Genetic Analysis of Population Structure and Reproductive Mode of the Termite Reticulitermes chinensis Snyder
Source: PLoS One. 2013 Jul 22;8(7):e69070. doi: 10.1371/journal.pone.0069070 (PMC3718804; doi:10.1371/journal.pone.0069070)
Supplement: Table S3 — Genotypes of secondary queens (SQ) and secondary kings (SK) from the five colonies. S: Sexually produced. Genotypes marked ‘na’ were unavailable due to failed PCR reactions. Colony numbers are the same as those in Table 3. (XLS) [file pone.0069070.s006.xls]

## Sheet: SSR data of neotenics in Wuhan
Colony	Caste	Individual	Rf1-3	Rf6-1	Rf21-1	Rf24-2	RS10	RS15	RS68	RS78	Reproductive mode
Colony 1	SQ (nymphoid)	1	218/218	179/179	219/219	127/127	175/175	279/285	176/184	188/188	S
	SQ (nymphoid)	2	218/222	179/182	219/231	127/130	175/175	279/285	176/176	180/188	S
	SQ (nymphoid)	3	218/234	179/182	219/219	115/127	175/175	279/330	176/180	188/188	S
	SQ (nymphoid)	4	222/234	179/182	231/231	127/127	166/175	279/330	176/180	188/188	S
	SQ (nymphoid)	5	218/218	179/182	219/219	115/127	166/190	285/285	176/180	188/188	S
	SQ (nymphoid)	6	218/234	179/182	231/231	127/130	175/190	279/279	180/184	180/188	S
	SQ (nymphoid)	7	218/222	179/179	231/231	127/127	175/175	279/285	176/184	188/192	S
	SQ (nymphoid)	8	218/222	179/194	231/231	127/130	175/175	279/285	176/180	188/192	S
	SQ (nymphoid)	9	218/218	179/179	219/231	127/127	175/175	372/372	180/180	188/188	S
	SQ (nymphoid)	10	218/222	179/179	219/231	127/127	175/175	285/285	176/184	188/192	S
	SQ (nymphoid)	11	218/218	179/194	219/219	127/130	166/175	279/285	176/176	180/192	S
	SQ (nymphoid)	12	218/234	194/194	219/219	115/130	175/175	279/372	176/184	188/192	S
	SQ (nymphoid)	13	234/234	179/194	219/219	115/127	175/175	279/285	176/180	188/188	S
	SQ (nymphoid)	14	218/218	182/194	219/219	127/130	175/175	279/279	180/180	188/192	S
	SQ (nymphoid)	15	218/218	179/179	219/219	115/115	175/190	279/285	180/180	188/188	S
	SQ (nymphoid)	16	218/218	179/194	219/231	127/130	166/175	279/330	180/184	180/192	S
	SQ (nymphoid)	17	218/222	179/194	219/231	115/127	175/175	279/279	176/180	192/192	S
	SQ (nymphoid)	18	218/218	179/179	219/219	127/127	175/175	285/285	176/184	188/188	S
	SQ (nymphoid)	19	218/222	179/179	219/231	115/115	166/175	330/372	176/180	180/188	S
	SQ (nymphoid)	20	218/222	179/179	219/231	115/127	166/175	285/285	176/180	180/192	S
	SK (nymphoid)	1	218/218	179/194	219/219	127/127	175/175	279/285	176/176	188/192	S
	SK (nymphoid)	2	218/218	182/182	219/219	127/130	175/175	279/285	176/176	180/192	S
	SK (nymphoid)	3	218/218	182/194	231/231	127/130	175/190	279/279	176/180	188/192	S
Colony 2	SQ (nymphoid)	1	212/243	173/179	252/252	127/127	166/175	291/291	180/180	188/188	S
	SQ (nymphoid)	2	212/243	182/182	252/252	124/124	166/175	291/327	180/180	188/192	S
	SQ (nymphoid)	3	212/243	173/173	270/270	127/127	175/175	291/327	180/180	188/192	S
	SQ (nymphoid)	4	212/243	173/173	252/252	127/127	175/175	291/291	176/180	188/188	S
	SQ (nymphoid)	5	212/234	173/179	252/252	127/127	175/175	291/327	180/180	188/192	S
	SQ (nymphoid)	6	212/234	173/182	252/252	127/127	166/175	291/291	176/180	188/188	S
	SQ (nymphoid)	7	243/243	173/173	270/270	127/127	175/175	291/327	180/180	188/188	S
	SQ (nymphoid)	8	243/243	173/173	252/252	124/127	175/175	291/291	176/180	188/188	S
	SQ (nymphoid)	9	212/234	173/179	252/252	127/127	175/175	291/327	176/180	188/192	S
	SQ (nymphoid)	10	212/234	173/182	252/252	127/127	175/175	291/306	180/180	188/192	S
	SQ (nymphoid)	11	243/243	173/173	270/270	127/127	166/175	291/327	180/180	188/188	S
	SQ (nymphoid)	12	212/212	173/173	252/252	124/127	175/175	291/327	176/180	188/192	S
	SQ (nymphoid)	13	212/234	173/173	252/252	124/127	175/175	306/327	180/180	188/188	S
	SQ (nymphoid)	14	212/243	179/179	252/252	124/127	175/175	291/327	176/180	188/192	S
	SQ (nymphoid)	15	234/243	173/179	258/258	127/127	175/175	291/291	180/180	188/192	S
	SQ (nymphoid)	16	212/243	173/179	252/252	127/127	175/175	291/291	176/180	188/188	S
	SQ (nymphoid)	17	212/243	173/173	252/252	124/127	175/175	306/327	176/180	188/192	S
	SQ (nymphoid)	18	212/243	173/179	252/252	127/127	175/175	291/291	176/176	188/188	S
	SQ (nymphoid)	19	212/212	173/179	252/252	127/127	175/175	306/327	180/180	188/192	S
	SQ (nymphoid)	20	234/234	173/173	252/252	124/127	175/175	306/327	180/180	188/188	S
	SK (nymphoid)	1	234/234	173/182	276/276	127/127	175/175	291/327	176/180	188/192	S
	SK (nymphoid)	2	212/234	173/173	255/255	127/127	175/175	291/327	180/180	188/192	S
	SK (nymphoid)	3	212/212	173/179	276/276	127/127	175/175	291/291	180/180	188/188	S
	SK (nymphoid)	4	212/212	173/179	255/255	127/127	175/175	327/327	180/180	192/192	S
	SK (nymphoid)	5	234/243	173/182	276/276	127/127	175/175	291/327	176/180	188/188	S
	SK (nymphoid)	6	234/243	173/179	255/255	124/127	166/175	291/327	180/180	188/192	S
	SK (nymphoid)	7	212/243	173/179	255/255	127/127	175/175	291/291	180/180	192/192	S
	SK (nymphoid)	8	212/234	173/173	255/261	127/127	175/175	291/291	180/180	188/188	S
	SK (nymphoid)	9	212/243	173/173	255/255	127/127	175/175	306/327	180/180	188/192	S
	SK (nymphoid)	10	234/234	173/179	255/255	127/127	175/175	291/291	180/180	188/192	S
	SK (nymphoid)	11	234/243	182/182	255/261	127/127	175/175	291/291	180/180	188/192	S
	SK (nymphoid)	12	212/234	173/182	255/255	127/127	175/175	306/327	180/180	188/192	S
	SK (nymphoid)	13	234/243	173/173	255/255	124/127	175/175	327/327	180/180	188/192	S
	SK (nymphoid)	14	212/243	182/182	261/261	127/127	166/175	291/327	176/180	188/188	S
	SK (nymphoid)	15	212/234	182/182	276/276	127/127	175/175	306/306	176/176	188/188	S
	SK (nymphoid)	16	212/234	173/179	255/255	127/127	175/175	291/291	180/180	188/192	S
	SK (nymphoid)	17	234/243	179/182	276/276	127/127	166/175	291/291	180/180	188/188	S
	SK (nymphoid)	18	212/212	173/182	255/255	127/127	175/175	291/327	180/180	188/188	S
	SK (nymphoid)	19	212/212	173/182	255/255	124/127	175/175	291/306	176/180	188/188	S
	SK (nymphoid)	20	212/243	173/179	276/276	127/127	175/175	291/291	176/176	188/192	S
Colony 3	SQ (nymphoid)	1	212/224	185/185	225/225	163/163	175/175	309/309	176/176	192/192	S
	SQ (nymphoid)	2	234/234	185/185	225/225	130/163	175/175	309/309	176/184	180/188	S
	SQ (nymphoid)	3	218/224	173/173	225/225	163/163	175/175	309/309	176/176	180/188	S
	SQ (nymphoid)	4	218/224	185/185	225/225	127/163	175/175	309/309	168/176	188/188	S
	SQ (nymphoid)	5	234/234	185/185	225/225	163/163	175/175	309/309	168/176	188/188	S
	SQ (nymphoid)	6	212/234	185/185	225/225	163/163	175/199	294/294	176/184	188/192	S
	SQ (nymphoid)	7	218/234	185/185	225/225	163/163	175/175	294/294	176/176	180/188	S
	SQ (nymphoid)	8	224/234	185/185	225/252	130/163	175/175	294/294	176/176	180/188	S
	SK (nymphoid)	1	224/234	182/185	228/228	163/163	175/175	309/309	176/176	180/192	S
	SK (nymphoid)	2	212/234	173/173	228/228	163/163	175/199	na	176/184	192/192	S
	SK (nymphoid)	3	212/234	185/185	228/228	163/163	175/175	309/309	176/176	176/188	S
	SK (nymphoid)	4	212/234	185/185	228/228	163/163	175/199	294/294	176/176	188/192	S
Colony 4	SQ (nymphoid)	1	234/234	179/191	279/279	127/127	178/193	na	176/184	178/180	S
	SQ (nymphoid)	2	234/234	179/194	279/279	127/127	193/193	276/276	176/184	180/180	S
	SQ (nymphoid)	3	234/234	179/194	219/279	127/127	166/178	276/276	176/184	178/180	S
	SQ (nymphoid)	4	218/234	191/194	279/279	127/127	193/193	276/276	176/176	178/178	S
	SQ (nymphoid)	5	218/234	179/179	219/252	127/127	193/193	276/327	172/176	178/192	S
	SQ (nymphoid)	6	218/234	188/191	219/219	127/127	178/193	276/327	176/184	180/192	S
	SK (nymphoid)	1	218/234	179/179	255/255	127/127	190/190	276/345	172/176	180/180	S
Colony 5	SQ (Ergatoid)	1	218/224	161/182	249/261	145/163	166/184	276/327	172/180	192/196	S
	SQ (Ergatoid)	2	218/224	173/185	249/252	145/163	166/166	na	172/176	192/196	S
	SQ (Ergatoid)	3	224/230	182/185	249/252	127/145	166/166	na	172/172	192/196	S
	SQ (Ergatoid)	4	218/218	161/173	252/252	127/145	166/184	285/285	176/180	192/196	S
	SQ (Ergatoid)	5	224/230	161/173	249/261	127/145	166/184	285/285	172/180	192/196	S
	SK (Ergatoid)	1	218/224	161/173	249/252	127/145	166/180	na	172/176	192/196	S
