# Supplementary material for: Genetic Analysis of Population Structure and Reproductive Mode of the Termite Reticulitermes chinensis Snyder
Source: PLoS One. 2013 Jul 22;8(7):e69070. doi: 10.1371/journal.pone.0069070 (PMC3718804; doi:10.1371/journal.pone.0069070)
Supplement: Table S4 — Latitudes and longitudes of sample sites from three geographic regions in China. (XLS) [file pone.0069070.s007.xls]

## Sheet: Sheet1
Huanggang				Changsha				Chongqing
Sample sites	Latitudes (N)	Longitudes (E)		Sample sites	Latitudes (N)	Longitudes (E)		Sample sites	Latitudes (N)	Longitudes (E)
HG1	30°27'26.0"	114°52'00.1"		CS1	28°14'21.5"	113°04'10.1"		CQ1	29°33'59.2"	106°36'53.8"
HG2	30°27'28.1"	114°51'54.7"		CS2	28°14'22.1"	113°04'10.1"		CQ2	29°33'40.5"	106°36'54.1"
HG3	30°27'29.1"	114°51'51.6"		CS3	28°14'22.3"	113°04'09.9"		CQ3	29°33'40.6"	106°36'54.1"
HG4	30°27'28.4"	114°51'50.6"		CS4	28°14'22.3"	113°04'09.8"		CQ4	29°33'40.2"	106°36'54.6"
HG5	30°27'25.9"	114°51'46.5"		CS5	28°14'23.9"	113°04'10.1"		CQ5	29°33'40.1"	106°36'54.1"
HG6	30°27'26.0"	114°51'46.9"		CS6	28°14'21.3"	113°04'11.4"		CQ6	29°33'41.1"	106°36'54.1"
HG7	30°27'24.9"	114°51'46.5"		CS7	28°14'20.7"	113°04'11.3"		CQ7	29°33'39.9"	106°36'54.5"
HG8	30°27'25.1"	114°51'47.0"		CS8	28°14'20.4"	113°04'11.4"		CQ8	29°33'37.9"	106°37'01.1"
HG9	30°27'24.3"	114°51'44.8"		CS9	28°14'20.1"	113°04'09.5"		CQ9	29°33'37.8"	106°37'00.9"
HG10	30°27'24.2"	114°51'44.4"		CS10	28°14'22.4"	113°04'14.7"		CQ10	29°33'37.8"	106°37'00.8"
HG11	30°27'32.9"	114°51'54.9"		CS11	28°14'22.3"	113°04'13.8"		CQ11	29°33'37.4"	106°37'00.9"
HG12	30°27'33.8"	114°51'57.4"		CS12	28°14'24.2"	113°04'10.5"		CQ12	29°33'37.4"	106°37'00.4"
HG13	30°27'34.0"	114°51'57.6"		CS13	28°14'24.1"	113°04'09.9"		CQ13	29°33'37.3"	106°37'00.3"
HG14	30°27'32.6"	114°51'58.5"		CS14	28°14'24.6"	113°04'10.5"		CQ14	29°33'37.2"	106°37'00.8"
HG15	30°27'34.0"	114°51'59.5"		CS15	28°14'24.8"	113°04'11.0"		CQ15	29°33'38.5"	106°37'01.5"
HG16	30°27'31.5"	114°52'00.1"		CS16	28°15'33.3"	113°04'27.7"		CQ16	29°33'37.5"	106°37'01.3"
HG17	30°27'31.7"	114°52'00.3"		CS17	28°15'33.0"	113°04'27.7"		CQ17	29°33'37.3"	106°37'01.9"
HG18	30°27'31.7"	114°51'49.2"		CS18	28°15'32.8"	113°04'27.5"		CQ18	29°33'41.9"	106°36'55.2"
HG19	30°27'32.3"	114°51'50.8"		CS19	28°15'32.7"	113°04'30.0"		CQ19	29°33'42.2"	106°36'55.9"
HG20	30°27'32.5"	114°51'51.2"		CS20	28°15'32.2"	113°04'30.0"		CQ20	29°33'41.5"	106°36'54.7"
HG21	30°27'33.8"	114°51'51.7"		CS21	28°15'32.3"	113°04'29.9"		CQ21	29°33'41.2"	106°36'54.2"
HG22	30°27'32.8"	114°51'52.3"		CS22	28°15'34.9"	113°04'29.5"		CQ22	29°33'40.6"	106°36'53.8"
HG23	30°27'32.9"	114°51'52.3"		CS23	28°15'34.8"	113°04'29.9"		CQ23	29°33'41.1"	106°36'54.4"
HG24	30°27'32.7"	114°51'51.8"		CS24	28°15'34.9"	113°04'29.7"		CQ24	29°34'06.6"	106°38'24.2"
HG25	30°27'34.5"	114°51'50.6"		CS25	28°15'35.2"	113°04'29.8"		CQ25	29°34'06.6"	106°38'24.4"
